# Supplementary material for: Integrated multi-omics reveals GABARAP-mediated mitophagy and pyruvate metabolism as key drivers of osteosarcoma progression
Source: Front Immunol. 2025 Nov 19;16:1680554. doi: 10.3389/fimmu.2025.1680554 (PMC12672450; doi:10.3389/fimmu.2025.1680554)
Supplement: Supplementary Table 1 — Clinical characteristics of patients in the present study. [file Table1.xlsx]

## Sheet: Sheet1
PMID	Data Source	Sample ID	Pathology	Type	Location	Chemotherapy	Necrosis rate	Data Availability	Pre/Post-chemothrepy	Sensitive/Resisitant	Primary/Metastasis/Recurrence	Note	Date of Release
34367994	GSE162454	Patient 1	Conventional	Primary Tumor	Femur	NA	NA	Available	Pre	NA	Primary		2021-08-19
	GSE162454	Patient 2	Conventional	Primary Tumor	Femur	NA	NA	Available	Pre	NA	Primary		2021-08-19
	GSE162454	Patient 3	Conventional	Primary Tumor	Femur	NA	NA	Available	Pre	NA	Primary		2021-08-19
	GSE162454	Patient 4	Conventional	Primary Tumor	Femur	NA	NA	Available	Pre	NA	Primary		2021-08-19
	GSE162454	Patient 5	Conventional	Primary Tumor	Tibia	NA	NA	Available	Pre	NA	Primary		2021-08-19
	GSE162454	Patient 6	Conventional	Primary Tumor	Femur	NA	NA	Available	Pre	NA	Primary		2021-08-19
38755647	GSE237070	Patient 7	NA	Primary Tumor	humerus	NA	NA	Available	Pre	NA	Primary		2024-05-20
	GSE237070	Patient 7	NA	Peritumoral Normal Tissue	humerus	NA	NA	Available	Pre	NA	Metastasis		2024-05-20
	GSE237070	Patient 8	NA	Primary Tumor	Tibia	NA	NA	Available	Pre	NA	Primary		2024-05-20
	GSE237070	Patient 8	NA	Peritumoral Normal Tissue	Tibia	NA	NA	Available	Pre	NA	Metastasis		2024-05-20
39164791	GitHub	BS12	NA	NA	NA	NA	< 90%	Available	Post	Resistant	Primary		2024-10-11
	GitHub	BS3	NA	NA	NA	NA	< 90%	Available	Post	Resistant	Primary	Spatial transcriptome	2024-10-11
	GitHub	BS5	NA	NA	NA	NA	< 90%	Available	Post	Sensitive	Primary		2024-10-11
	GitHub	BS7	NA	NA	NA	NA	< 90%	Available	Post	Resistant	Recurrence		2024-10-11
	GitHub	BS9	NA	NA	NA	NA	< 90%	Available	Post	Resistant	Primary		2024-10-11
