# Supplementary material for: Integrated multi-omics reveals GABARAP-mediated mitophagy and pyruvate metabolism as key drivers of osteosarcoma progression
Source: Front Immunol. 2025 Nov 19;16:1680554. doi: 10.3389/fimmu.2025.1680554 (PMC12672450; doi:10.3389/fimmu.2025.1680554)
Supplement: Supplementary Table 2 — Marker of Cell type annotation. [file Table2.xlsx]

## Sheet: Sheet1
cellMarker
B_Plasma	IGHG1,MZB1,MS4A1,CD79A
T_NK	CD3D,CD3E,GNLY,NKG7
Myeloid	CD74,CD14,FCGR3A,LYZ
Chondroblast	ACAN,COL2A1,SOX9
Osteoblast	RUNX2,ALPL,IBSP
Osteoclast	CTSK,MMP9,ACP5
Endothelial	PECAM1,VWF,EGFL7,PLVAP
Fibroblast	ACTA2,TAGLN,COL6A1
MSC	SFRP2,MME
Proliferate	MKI67,TOP2A,CENPF
