# Supplementary material for: Integrated multi-omics reveals GABARAP-mediated mitophagy and pyruvate metabolism as key drivers of osteosarcoma progression
Source: Front Immunol. 2025 Nov 19;16:1680554. doi: 10.3389/fimmu.2025.1680554 (PMC12672450; doi:10.3389/fimmu.2025.1680554)
Supplement: Supplementary Table 3 — Primer sequences of mitophagy-related gene. [file Table3.xlsx]

## Sheet: Sheet1
Primer	Sequence(5' to 3')
GABARAP-F	AAGAAGAGCATCCGTTCGAGA
GABARAP-R	TTCTACTATCACCGGCACCC
BNIP3-F	CAGGTAGCTGCTGGGCTC
BNIP3-R	GCTCGACGCTAGGATCTGAC
PINK1-F	GCCTCATCGAGGAAAAACAGG
PINK1-R	GTCTCGTGTCCAACGGGTC
Parkin-F	AGTACACCGTGGACCCAAAT
Parkin-R	TGTGCTGACTTTGATGGTGA
p62-F	AGAACGTTGGGGAGAGTGTG
p62-R	GCGATCTTCCTCATCTGCTC
Beclin1-F	AATGGTGGCTTTCCTGGACT
Beclin1-R	TGATGGAATAGGAGCCGCCA
LC3B-F	TGTCCGACTTATTCGAGAGCAG
LC3B-R	TCACTCATGTTGACATGGTCAGG
